# Supplementary material for: Diurnal regulation of SDG2 and JMJ14 by circadian clock oscillators orchestrates histone modification rhythms in Arabidopsis
Source: Genome Biol. 2019 Aug 20;20:170. doi: 10.1186/s13059-019-1777-1 (PMC6892391; doi:10.1186/s13059-019-1777-1)
Supplement: Supplementary file 1 — Supplementary Figure S1–S8. (PS 3131 kb) [file 13059_2019_1777_MOESM1_ESM.zip]

Archive with 1 entries (1 files):
- 13059_2019_1777_MOESM1_ESM.ps
